# Supplementary material for: Versican promotes T helper 17 cytotoxic inflammation and impedes oligodendrocyte precursor cell remyelination
Source: Nat Commun. 2022 May 4;13:2445. doi: 10.1038/s41467-022-30032-0 (PMC9068758; doi:10.1038/s41467-022-30032-0)
Supplement: Supplementary file 4 — Source Data file [file 41467_2022_30032_MOESM4_ESM.xlsx]

## Sheet: Figure 1e
		Low Versican-V1	High Versican-V1
	13-019		25
	13-019	35
	13-019		18.7
	13-047	25
	13-047	19	3.4
	14-07		2
	14-07		2.09
	14-038	35	20
	14-038	52	14.6
	14-038	40	18.8
	15-06	22	1.8
	15-06	18
	12-078		5
	13-047	12.8

## Sheet: Figure 2b
Mean Outgrowth	Control	Versican-V1 (25μg/ml)	Versican-V1 (50μg/ml)	CSPGs (2.5 μg/ml)				Fold Change	Control	Versican-V1 (25 μg/ml)	Versican-V1 (50 μg/ml)	CSPGs (2.5 μg/ml)
Data1	25.0077	13.6472	7.26193	8.2				Data1	0.968987	0.528795	0.281382	0.329777
	26.8108	7.90463	6.14993	6.4					1.03885	0.306285	0.238295	0.251608
	25.6058	7.95946	5.70346	8.9					0.992161	0.30841	0.220995	0.350592
									Control	Versican-V1 (25μg/ml)	Versican-V1 (50μg/ml)	CSPGs (2.5 μg/ml)
Data2	Control	Versican-V1 (25μg/ml)	Versican-V1 (50μg/ml)	CSPGs (2.5 μg/ml)				Data2	0.874797	0.639478	0.214	0.29821
	25.7366	16.1955	5.4198	7.55251					1.01499	0.852652	0.53	0.282479
	17.8741	21.5944	13.4229	7.15411					0.982425	0.706897	0.65	0.392134
	30.0546	17.903	16.462	9.93125					1.12779	0.556546	0.68	0.385833
	27.6394	14.0952	17.2218	9.77167
									Control	Versican-V1 (25μg/ml)	Versican-V1 (50μg/ml)	CSPGs (2.5 μg/ml)
Data3	Control	Versican-V1 (25μg/ml)	Versican-V1 (50μg/ml)	CSPGs (2.5 μg/ml)				Data3	1.06853	0.686654	0.629777	0.321046
	58.2891	37.4576	34.3549	17.5134					0.960725	0.882159	0.516081	0.551482
	52.4084	48.1226	28.1527	30.0839					0.973547	0.676274	0.505921	0.31606
	53.1079	36.8913	27.5985	17.2414

## Sheet: Figure 2c
Mean Outgrowth								Fold change
Data1	Control	Versican-V1 (25 μg/ml)	Versican-V1 (50 μg/ml)	CSPGs (2.5 μg/ml)				Data1	Control	Versican-V1 (25 μg/ml)	Versican-V1 (50 μg/ml)	CSPGs (2.5 μg/ml)
	36.1497	18.8168	13.301	8.58128					1.06122	0.552393	0.390469	0.251914
	34.9878	19.7698	14.0542	10.5349					1.02711	0.580367	0.412578	0.309266
	31.0553	19.8448	13.5492	9.02149					0.911669	0.582569	0.397755	0.264837
Data2	Control	Versican-V1 (25 μg/ml)	Versican-V1 (50 μg/ml)	CSPGs (2.5 μg/ml)				Data2	Control	Versican-V1 (25 μg/ml)	Versican-V1 (50 μg/ml)	CSPGs (2.5 μg/ml)
	43.966	37.7489	23.4643	21.3605					1.01499	0.852652	0.53	0.482479
	41.6327	31.296	28.777	17.3607					0.992425	0.706897	0.65	0.392134
	47.2183	33.4941	30.1052	17.0817					1.01278	0.756546	0.68	0.385833
Data3	Control	Versican-V1 (25 μg/ml)	Versican-V1 (50 μg/ml)	CSPGs (2.5 μg/ml)				Data3	Control	Versican-V1 (25 μg/ml)	Versican-V1 (50 μg/ml)	CSPGs (2.5 μg/ml)
	79.8247	45.7999	55.7061	24.5064					1.06853	0.6	0.729777	0.321046
	86.029	61.0665	31.7608	42.0963					0.860725	0.8	0.416081	0.551482
	63.1456	52.6698	42.6862	31.7591					1.15	0.69	0.55921	0.41606

## Sheet: Figure 2d
Mean Outgrowth							Fold change
Data1	Control	Versican-V1 (25 μg/ml)	Versican-V1 (50 μg/ml)	CSPGs (2.5 μg/ml)			Data1	Control	Versican-V1 (25 μg/ml)	Versican-V1 (50 μg/ml)	CSPGs (2.5 μg/ml)
	41.8966	33.4081	25.7156	21.4738				0.980984	0.78223	0.602115	0.502797
	41.7433	28.6876	25.4305	21.2035				0.977394	0.671702	0.595441	0.496466
	47.0218	31.0007	30.3146	22.602				1.10099	0.725862	0.709799	0.529211
	40.1733	38.4813	31.6869	27.3479				0.940634	0.901017	0.741931	0.640335
Data2	Control	Versican-V1 (25 μg/ml)	Versican-V1 (50 μg/ml)	CSPGs (2.5 μg/ml)			Data2	Control	Versican-V1 (25 μg/ml)	Versican-V1 (50 μg/ml)	CSPGs (2.5 μg/ml)
	100	62.5851	57.174	27.8171				1.11848	0.7	0.639478	0.311128
	71.7073	90.7984	76.2333	54.2223				0.80203	1.01556	0.852652	0.606463
	77.2019	74.9897	63.2018	37.8009				0.863485	0.838743	0.706897	0.422794
	108.72		49.7593					1.21601		0.556546
Data3	Control	Versican-V1 (25 μg/ml)	Versican-V1 (50 μg/ml)	CSPGs (2.5 μg/ml)			Data3	Control	Versican-V1 (25 μg/ml)	Versican-V1 (50 μg/ml)	CSPGs (2.5 μg/ml)
	58.2891	37.4576	21.5972	17.5134				1.06853	0.686654	0.395909	0.321046
	52.4084	48.1226	46.3683	30.0839				0.960725	0.882159	0.85	0.551482
	53.1079	36.8914	40.9132	17.2414				0.973547	0.676274	0.75	0.31606
	54.3982	46.6978		25.2529				0.997201	0.85604		0.462924

## Sheet: Figure 2e
O4+ Cells	Control	CSPGs (2.5 μg/ml)	Versican-V1 (20 μg/ml)	Versican-V1 (50 μg/ml)				Fold Change	Control	CSPGs (2.5 μg/ml)	Versican-V1 (20 μg/ml)	Versican-V1 (50 μg/ml)
Data1	107.1	67.8	135.6	136.3				Data1	0.873929	0.553244	1.10649	1.1122
	142.7	65.2	104.7	86.3					1.16442	0.532028	0.854345	0.704202
	123.8	50.9	113.5	95.9					1.0102	0.415341	0.926153	0.782538
	116.6	56.7							0.951448	0.462668
	Control	CSPGs (2.5 μg/ml)	Versican-V1 (20 μg/ml)	Versican-V1 (50 μg/ml)					Control	CSPGs (2.5 μg/ml)	Versican-V1 (20 μg/ml)	Versican-V1 (50 μg/ml)
Data2	57.9524	23.3164	43.2654	43.9847				Data2	1.1	0.405223	0.751923	0.764423
	54.1429	14.5425	46.0317	34.5238					0.9	0.252738	0.8	0.6
	60.5238	25.5463	37.4008	40.2778					1.01	0.443976	0.65	0.7
		11.0038								0.191238
	Control	CSPGs (2.5 μg/ml)	Versican-V1 (20 μg/ml)	Versican-V1 (50 μg/ml)
Data3	24.5	8.4.05644	19.1	19.6				Data3	Control	CSPGs (2.5 μg/ml)	Versican-V1 (20 μg/ml)	Versican-V1 (50 μg/ml)
	28.2	18.4.6	19.8	23.4					0.942308	0.323294	0.734615	0.753846
	27.8	16.3.8	18.9	18.7					1.08462	0.71	0.761538	0.9
	23.5		20.4	17.8					1.06923	0.63	0.726923	0.719231
									0.903846		0.784615	0.684615

## Sheet: Figure 2g
								RFC
O4 Cells	Control	CSPGs (1μg/ml)	Versican-V1 (25μg/ml)					Data1	Control	CSPGs (1μg/ml)	Versican-V1 (20 μg/ml)
Data1	227.188	89.8125	95.6875						0.891204	0.352314	0.37536
	262.375	168.25	133.5						1.02924	0.660006	0.52369
	291.188	134.188	86.8125						1.14226	0.526387	0.340546
	238.938	77.0625	77.1875						0.937297	0.302298	0.302789
Data2	67	24.7896	20.7686					Data2	1	0.460251	0.385596
	39.3333	37.7028	32.3167						0.85	0.7	0.6
	55.25	10.7722	8.07917						1.15	0.2	0.15
Data3	71.81	30.3	44					Data3	0.95	0.4	0.58
	79.7	47.9	15.9						1.05	0.62	0.21
	76.34	27.34	28.1						1.02	0.36	0.37

## Sheet: Figure 2i
Mean Outgrowth									Fold change
Data1	Control	Versican-V1 (20μg/ml)	Versican-V1 (50μg/ml)	CSPGs (2.5μg/ml)					Data1	Control	Versican-V1 (25 μg/ml)	Versican-V1 (50 μg/ml)	CSPGs (2.5 μg/ml)
	98.3816	69.0026	69.9446	40.8307						1.02167	0.705166	0.714792	0.417266
	101.266	82.6005	71.2392	37.2762						1.0496	0.844128	0.728023	0.380941
	93.9112	81.5238	76.1742	37.9311						0.972953	0.833125	0.778455	0.387633
									Data2	Control	Versican-V1 (25 μg/ml)	Versican-V1 (50 μg/ml)	CSPGs (2.5 μg/ml)
Data2	Control	Versican-V1 (25 μg/ml)	Versican-V1 (50 μg/ml)	CSPGs (2.5 μg/ml)						0.955778	0.725334	0.710209	0.38279
	91.9601	67.0055	65.6083	35.3617						1	0.776938	0.73287	0.392158
	96.5248	71.7726	67.7017	36.2271						1.02137	0.842652	0.69	0.482479
	88.6517	77.8432	63.7414	44.5709
Data3	Control	Versican-V1 (25 μg/ml)	Versican-V1 (50 μg/ml)	CSPGs (2.5 μg/ml)					Data3	Control	Versican-V1 (25 μg/ml)	Versican-V1 (50 μg/ml)	CSPGs (2.5 μg/ml)
	99.5959	69.7503	68.0094	29.1209						1.14746	0.76897	0.749777	0.321046
	90.9307	67.6668	75.2861	50.0228						1.04763	0.746	0.83	0.551482
	81.592	64.7642	53.5167	37.7392						0.940035	0.714	0.59	0.41606

## Sheet: Figure 2j
O4+MBP+ Cells										Fold Change
Data1	Control	Versican-V1 (20μg/ml)	Versican-V1 (50μg/ml)	CSPGs (2.5μg/ml)						Data1	Control	Versican-V1 (25 μg/ml)	Versican-V1 (50 μg/ml)	CSPGs (2.5 μg/ml)
	38.6	25	24.6	22							1.06703	0.691085	0.680028	0.608155
	36.3	19.7	16.9	28.8							1.00345	0.544575	0.467173	0.79613
	27.5	17.8	16	19.3							0.760194	0.492053	0.442294	0.533518
	42.3	18.6	13.7	31							1.16932	0.514167	0.378715	0.856945
										Data2	Control	Versican-V1 (25 μg/ml)	Versican-V1 (50 μg/ml)	CSPGs (2.5 μg/ml)
Data2	Control	Versican-V1 (25 μg/ml)	Versican-V1 (50 μg/ml)	CSPGs (2.5 μg/ml)							1.02921	0.69	0.58	0.456522
	42.1905	30.2532	25.4302	20.0163							0.994358	0.65	0.28	0.638135
	40.7619	28.4994	12.2767	27.9792							1.07451	0.56	0.54	0.427481
	44.0476	24.5533	23.6764	18.743
	Control	Versican-V1 (25 μg/ml)	Versican-V1 (50 μg/ml)	CSPGs (2.5 μg/ml)						Data3	Control	Versican-V1 (25 μg/ml)	Versican-V1 (50 μg/ml)	CSPGs (2.5 μg/ml)
Data3	75.8	38.5133	32.7	50.8667							0.785264	0.53	0.45	0.7
	69.8	50.8667	21.8	48.6867							0.994358	0.7	0.3	0.67
	72.4	56.68	25.4333	53.1219							0.942084	0.78	0.35	0.731035

## Sheet: Figure 2K
%O4+MBP+ Cells
Data1	Control	Versican-V1 (25 μg/ml)	Versican-V1 (50 μg/ml)	CSPGs (2.5 μg/ml)
	14.2857	14	15	15.3
	18.1818	8.33333	7	14.9
	25.5238	14.2857	6.70652	20.8
	20.5	9.41	6.70652	20.8
	Control	Versican-V1 (25 μg/ml)	Versican-V1 (50 μg/ml)	CSPGs (2.5 μg/ml)
Data2	16.5	7.3783	11.2277	11.1
	18.3	8.0008	6.87315	9.3
	10.8	13.5259	8.50288	13.3
Data3	Control	Versican-V1 (25 μg/ml)	Versican-V1 (50 μg/ml)	CSPGs (2.5 μg/ml)
	15.2332	9.22082	9.2277	10.3329
	13.489	7.68666	6.87315	11.3087
	11.3186	7.38408	7.50288	9.11983

## Sheet: Figure 2L
%O4+MBP+ Cells	Control	CSPGs (2.5 μg/ml)	Versican-V1 (20 μg/ml)	Versican-V1 (50 μg/ml)
Data1	34.7598	23.7664	25.2582	20.476
	30.1536	29.4439	19.2096	18.5458
	26.0628	22.6827	19.5855	20.8707
	35.3747	25.1429	18.472	20.887
	25.1	20	16.8	15
	20.84	16.8	12.7	19.1623
Data2	29.12	21.01	17.3	10
Data3	15.32	11.43	10.2	9
	20.02	16.1	13.5	11
	18.16	15.3	12.2	10.2

[truncated: 56 more sheets: Figure 3K-Q, Figure 4b, Figure 4C, Figure 4d, Figure 4e, Figure 4f, Figure 4g, Figure 5a, Figure 5c, Figure 5d, Figure 6c, Figure 6e, Figure 6f, Figure 7e, Figure 7i, Figure 7j, Figure 7k, Figure 7l, Figure 7m, Figure 7n …]
